# Supplementary material for: Functionalized Congeners of 2H-Chromene P2Y6 Receptor Antagonists
Source: Cells. 2024 Aug 16;13(16):1366. doi: 10.3390/cells13161366 (PMC11352859; doi:10.3390/cells13161366)
Supplement: Supplementary file 1 [file cells-13-01366-s001.zip]

Archive with 1 entries (1 files):
- cells-3128943-supplementary.pdf
